# Supplementary material for: Adherence to the Mediterranean Diet and Metabolic Gene Expression in Smokers: An Integrative Transcriptomic Approach
Source: Nutrients. 2026 Jan 15;18(2):276. doi: 10.3390/nu18020276 (PMC12845490; doi:10.3390/nu18020276)
Supplement: Supplementary file 1 [file nutrients-18-00276-s001.zip]

Archive with 1 entries (1 files):
- nutrients-4078333-supplementary.pdf
